# Supplementary material for: Airway Extracellular Copper Concentrations Increase with Age and Are Associated with Oxidative Stress Independent of Disease State: A Case-Control Study Including Patients with Asthma and COPD
Source: Antioxidants (Basel). 2025 Aug 17;14(8):1006. doi: 10.3390/antiox14081006 (PMC12382632; doi:10.3390/antiox14081006)
Supplement: Supplementary file 1 [file antioxidants-14-01006-s001.zip]

Archive with 1 entries (1 files):
- antioxidants-3757949-supplementary.pdf
